# Supplementary material for: Comprehensive evaluation of resistance effects of pyramiding lines with different broad-spectrum resistance genes against Magnaporthe oryzae in rice (Oryza sativa L.)
Source: Rice (N Y). 2019 Mar 1;12:11. doi: 10.1186/s12284-019-0264-3 (PMC6397272; doi:10.1186/s12284-019-0264-3)
Supplement: Supplementary file 1 — Table S1. Information of insert fragments from donor to receptor for each of the PPLs. (XLSX 11 kb) [file 12284_2019_264_MOESM1_ESM.xlsx]

## Sheet: Sheet2
Table S1 Information of insert fragments from donor to receptor for each of the PPLs
Genotypes	Target interval	Insert fragments						RPG recovery （%）
		Chr.1	Chr.3	Chr.5	Chr.6	Chr.8	Chr.11
PPLPigm/Pi1	Chr.6:10.37-10.45Mb+Chr.11:26.7-27.9Mb		8.7-10.5Mb		10-11.7Mb		25.9-29Mb	98.47
PPLPi40/Pi1	Chr.6:10.37-10.45Mb+Chr.11:26.7-27.9Mb	5.9-6.5Mb			10-12.3Mb		25.9-29Mb	98.6
PPLPi9/Pi1	Chr.6:10.37-10.45Mb+Chr.11:26.7-27.9Mb		8.7-10.5Mb		9.7-11.2Mb		25.9-29Mb	98.51
PPLPi2/Pi1	Chr.6:10.37-10.45Mb+Chr.11:26.7-27.9Mb		8.7-10.5Mb		9.7-11Mb		25.2-28.5	98.51
PPLPiz/Pi1	Chr.6:10.37-10.45Mb+Chr.11:26.7-27.9Mb		8.7-10.5Mb	23.2-24.3Mb	8.7-11Mb		25.2-28.5	98.02
PPLPigm/Pi33	Chr.6:10.37-10.45Mb+Chr.8:6.1-8.5Mb				10-11.7Mb	5.7-8.8Mb		98.88
PPLPi40/Pi33	Chr.6:10.37-10.45Mb+Chr.8:6.1-8.5Mb	5.9-6.5Mb			10-12.3Mb	5.7-8.8Mb		98.6
PPLPi9/Pi33	Chr.6:10.37-10.45Mb+Chr.8:6.1-8.5Mb				9.7-11.2Mb	5.7-8.8Mb		98.93
PPLPi2/Pi33	Chr.6:10.37-10.45Mb+Chr.8:6.1-8.5Mb				9.7-11Mb	5.7-8.8Mb		98.98
PPLPiz/Pi33	Chr.6:10.37-10.45Mb+Chr.8:6.1-8.5Mb			23.2-24.3Mb	8.7-11Mb	5.7-8.8Mb		98.49
PPLPigm/Pi54	Chr.6:10.37-10.45Mb+Chr.11:24.7-25.2Mb				10-11.7Mb		24.2-27Mb	98.95
PPLPi40/Pi54	Chr.6:10.37-10.45Mb+Chr.11:24.7-25.2Mb	5.9-6.5Mb			10-12.3Mb		24.2-27Mb	98.67
PPLPi9/Pi54	Chr.6:10.37-10.45Mb+Chr.11:24.7-25.2Mb		41-43.3Mb		9.7-11.2Mb		24.2-27Mb	98.47
PPLPi2/Pi54	Chr.6:10.37-10.45Mb+Chr.11:24.7-25.2Mb		41-43.3Mb		9.7-11Mb		24.2-27Mb	98.51
PPLPiz/Pi54	Chr.6:10.37-10.45Mb+Chr.11:24.7-25.2Mb		41-43.3Mb	23.2-24.3Mb	8.7-11Mb		24.2-27Mb	98.02
