# Supplementary material for: Comprehensive evaluation of resistance effects of pyramiding lines with different broad-spectrum resistance genes against Magnaporthe oryzae in rice (Oryza sativa L.)
Source: Rice (N Y). 2019 Mar 1;12:11. doi: 10.1186/s12284-019-0264-3 (PMC6397272; doi:10.1186/s12284-019-0264-3)
Supplement: Supplementary file 3 — Table S2. Information of blast populations for pathogenicity assays. (XLSX 19 kb) [file 12284_2019_264_MOESM3_ESM.xlsx]

## Sheet: Sheet1
Table S2 Information of blast populations for pathogenicity assays
Name	Originated from	Year of isolation	Resistance pattern to seven Chinese differential lines							Race
			Tetep	Zhenglong 13	Sifeng 43	Dongnong 363	Kanto 51	Hejiang 18	LTH
HN1-1	Hainan	2016	R	R	R	R	R	R	S	ZG1
HN3-1	Hainan	2016	R	R	R	R	S	S	S	ZE1
HN3-2	Hainan	2016	R	R	S	R	R	R	S	ZC15
HN3-3	Hainan	2016	R	R	R	R	R	R	S	ZG1
HN3-4	Hainan	2016	S	S	S	R	R	R	S	ZA15
HN3-5	Hainan	2016	R	S	R	R	R	R	S	ZB31
HN3-6	Hainan	2016	R	S	R	R	R	R	S	ZB31
HN4-1	Hainan	2016	R	R	S	R	R	S	S	ZC13
HN4-2	Hainan	2016	R	S	S	R	R	R	S	ZB15
HN4-3	Hainan	2016	R	R	R	R	S	R	S	ZE3
HN4-4	Hainan	2016	R	R	R	R	S	R	S	ZE3
HN4-5	Hainan	2016	R	R	S	R	R	S	S	ZC13
HN4-6	Hainan	2016	S	S	S	R	S	S	S	ZA9
HN4-7	Hainan	2016	R	S	S	R	R	R	S	ZB15
HN6-1	Hainan	2016	R	R	S	S	S	R	S	ZC3
HN6-3	Hainan	2016	R	R	R	R	R	R	S	ZG1
HN6-4	Hainan	2016	R	R	R	R	R	R	S	ZG1
HN6-5	Hainan	2016	R	S	S	R	R	S	S	ZB13
HN6-6	Hainan	2016	R	S	S	R	S	R	S	ZB11
HN7-2	Hainan	2016	R	R	S	S	S	R	S	ZC3
HN7-3	Hainan	2016	S	R	R	R	R	R	S	ZA63
HN7-4	Hainan	2016	R	R	R	R	R	R	S	ZG1
HN7-5	Hainan	2016	R	R	R	R	R	R	S	ZG1
HN8-1	Hainan	2016	R	R	S	R	S	R	S	ZC11
HN8-2	Hainan	2016	R	R	S	R	R	R	S	ZC15
HN8-4	Hainan	2016	R	R	S	R	R	R	S	ZC15
HN8-5	Hainan	2016	R	R	S	R	S	R	S	ZC11
GD1-1	Guangdong	2010	R	S	R	R	R	R	S	ZB31
GD1-2	Guangdong	2010	R	S	R	R	R	R	S	ZB31
GD1-3	Guangdong	2010	R	R	S	R	R	R	S	ZC15
GD1-4	Guangdong	2010	S	S	S	R	R	R	S	ZA15
GD1-5	Guangdong	2010	R	R	S	R	R	R	S	ZC15
GD1-6	Guangdong	2010	R	S	R	R	R	R	S	ZB31
GD1-7	Guangdong	2010	R	R	R	R	R	S	S	ZF1
GD1-8	Guangdong	2010	R	R	R	R	S	S	S	ZE1
GD1-9	Guangdong	2010	R	R	R	S	R	R	S	ZD7
GD2-3	Guangdong	2013	R	S	S	R	R	S	S	ZB13
GD2-4	Guangdong	2013	R	S	S	R	R	R	S	ZB15
GD4-2	Guangdong	2010	R	S	S	R	R	R	S	ZB15
GD4-4	Guangdong	2010	S	R	R	R	R	R	S	ZA63
GD6-3	Guangdong	2013	R	R	S	R	R	R	S	ZC15
GD7-2	Guangdong	2010	R	S	S	R	R	S	S	ZB13
GD8-5	Guangdong	2010	R	S	S	R	S	R	S	ZB11
GD9-3	Guangdong	2013	R	R	R	R	R	S	S	ZF1
GX1-4	Guangxi	2015	R	R	S	S	S	R	S	ZC3
GX2-1	Guangxi	2015	R	S	R	R	R	S	S	ZB29
GX2-4	Guangxi	2015	R	S	S	R	R	R	S	ZB15
GX2-8	Guangxi	2015	S	S	S	R	S	S	S	ZA9
GX2-9	Guangxi	2015	R	S	S	R	S	R	S	ZB11
GX4-1	Guangxi	2015	R	S	R	R	R	S	S	ZB29
GX4-5	Guangxi	2015	R	S	R	R	R	R	S	ZB31
GX4-6	Guangxi	2015	R	R	R	S	R	R	S	ZD7
GX5-1	Guangxi	2015	R	S	S	R	R	R	S	ZB15
GX5-2	Guangxi	2015	R	R	S	R	R	R	S	ZC15
GX5-5	Guangxi	2015	S	S	S	R	S	R	S	ZA11
GX5-6	Guangxi	2015	R	R	S	R	R	R	S	ZC15
GX5-8	Guangxi	2015	R	R	R	R	S	R	S	ZE3
H1-1	Hunan	2010	S	S	S	R	S	S	S	ZA9
H3-2	Hunan	2010	R	R	S	R	R	R	S	ZC15
H3-3	Hunan	2010	R	S	S	R	R	R	S	ZB15
H4-3	Hunan	2010	R	R	S	R	R	R	S	ZC15
H4-4	Hunan	2010	R	S	R	R	R	R	S	ZB31
H4-5	Hunan	2010	R	S	S	R	R	S	S	ZB13
H4-6	Hunan	2010	R	S	S	R	S	R	S	ZB11
H4-7	Hunan	2010	R	S	S	R	R	R	S	ZB15
H4-8	Hunan	2010	R	S	S	R	R	R	S	ZB15
H5-1	Hunan	2014	R	R	R	R	R	R	S	ZG1
H5-2	Hunan	2014	R	R	R	R	S	S	S	ZE1
H5-5	Hunan	2014	R	S	R	R	R	S	S	ZB29
H5-6	Hunan	2014	R	R	S	R	S	R	S	ZC11
H5-7	Hunan	2014	R	R	S	S	R	R	S	ZC7
H5-8	Hunan	2014	R	R	R	R	S	R	S	ZE3
H5-9	Hunan	2014	R	R	R	R	R	R	S	ZG1
ES1-4	Hubei	2014	R	S	S	R	R	S	S	ZB13
ES2-1	Hubei	2014	R	S	S	R	S	R	S	ZB11
ES3-1	Hubei	2014	R	S	S	R	S	R	S	ZB11
ES3-2	Hubei	2014	R	S	S	R	R	R	S	ZB15
ES3-3	Hubei	2014	R	S	S	R	R	R	S	ZB15
ES3-9	Hubei	2014	R	S	S	R	R	R	S	ZB15
ES3-4	Hubei	2014	R	S	S	R	R	R	S	ZB15
ES3-6	Hubei	2014	R	S	S	R	S	R	S	ZB11
ES3-7	Hubei	2014	R	S	S	S	R	R	S	ZB7
ES4-5	Hubei	2014	R	R	S	R	R	S	S	ZC13
ES4-7	Hubei	2014	R	S	R	R	R	R	S	ZB31
ES4-6	Hubei	2014	R	R	S	R	R	R	S	ZC15
ES5-2	Hubei	2014	R	R	R	R	R	R	S	ZG1
ES6-1	Hubei	2014	R	S	S	R	R	R	S	ZB15
ES6-3	Hubei	2014	R	S	S	S	R	R	S	ZB7
ES6-5	Hubei	2014	S	R	R	S	S	S	S	ZA49
LH1-3	Hubei	2011	R	S	S	R	R	R	S	ZB15
LH3-4	Hubei	2011	R	R	S	R	R	R	S	ZC15
R5-1	Hubei	2010	S	S	S	R	R	R	S	ZA15
YD2-2	Jiangsu	2010	R	R	R	S	R	R	S	ZD7
YD2-4	Jiangsu	2010	R	R	R	R	R	S	S	ZF1
YD3-2	Jiangsu	2010	R	R	R	R	S	S	S	ZE1
YD3-4	Jiangsu	2010	R	R	R	R	S	S	S	ZE1
YD4-2	Jiangsu	2010	R	R	R	R	R	R	S	ZG1
YD5-2	Jiangsu	2010	R	S	R	R	R	R	S	ZB31
YD5-3	Jiangsu	2010	R	R	R	R	S	S	S	ZE1
GY1-1	Jiangsu	2012	R	R	R	R	R	R	S	ZG1
GY1-2	Jiangsu	2012	R	R	R	R	R	R	S	ZG1
GY1-5	Jiangsu	2012	R	R	R	R	R	R	S	ZG1
GY1-6	Jiangsu	2012	R	R	R	R	R	R	S	ZG1
GY1-8	Jiangsu	2012	R	R	R	R	R	R	S	ZG1
GY3-3	Jiangsu	2012	R	R	S	R	R	R	S	ZC15
08208-2-2	Zhejiang	2012	R	S	R	R	R	R	S	ZB31
08-55	Zhejiang	2012	S	S	S	R	R	R	S	ZA15
111017-5-1	Zhejiang	2012	R	R	R	S	R	R	S	ZD7
85-14	Zhejiang	2012	R	S	S	R	R	S	S	ZB13
AH1-1	Anhui	2011	R	S	S	R	R	R	S	ZB15
AH1-3	Anhui	2011	R	S	S	R	R	R	S	ZB15
AH1-4	Anhui	2011	R	S	S	R	R	S	S	ZB13
AH1-5	Anhui	2011	R	S	S	R	S	R	S	ZB11
AH2-1	Anhui	2011	R	S	S	R	R	R	S	ZB15
AH2-3	Anhui	2011	S	S	S	R	S	R	S	ZA11
AH2-4	Anhui	2011	R	S	R	R	R	R	S	ZB31
AH3-1	Anhui	2011	S	S	S	R	S	S	S	ZA9
AH3-2	Anhui	2011	S	S	S	R	S	S	S	ZA9
AH3-3	Anhui	2011	R	S	R	R	R	R	S	ZB31
AH3-4	Anhui	2011	S	S	S	R	S	R	S	ZA11
AH4-3	Anhui	2011	R	R	R	R	S	S	S	ZE1
AH5-1	Anhui	2011	R	R	S	R	R	R	S	ZC15
AH5-3	Anhui	2011	R	R	S	S	S	R	S	ZC3
AH7-1	Anhui	2011	R	S	S	R	R	S	S	ZB13
JX3-1	Jiangxi	2012	R	S	S	S	R	S	S	ZB5
JX3-4	Jiangxi	2012	S	R	R	R	S	R	S	ZA59
JX3-5	Jiangxi	2013	R	R	R	S	R	R	S	ZD7
JGS2-2	Jiangxi	2015	R	R	R	R	S	R	S	ZE3
JGS3-2	Jiangxi	2015	S	R	R	R	S	S	S	ZA57
JGS3-4	Jiangxi	2015	R	R	S	R	R	R	S	ZC15
JGS3-5	Jiangxi	2015	R	R	S	R	R	R	S	ZC15
JGS4-1	Jiangxi	2015	R	R	S	R	R	S	S	ZC13
JGS6-6	Jiangxi	2015	R	S	S	S	R	S	S	ZB5
JGS9-1	Jiangxi	2015	R	R	S	R	R	S	S	ZC13
PJ3-2	Sichuan	2012	R	S	S	S	R	R	S	ZB7
PJ3-3	Sichuan	2012	R	S	S	S	R	R	S	ZB7
WS1-7	Sichuan	2010	S	S	S	R	S	R	S	ZA11
WS2-2	Sichuan	2010	S	S	S	R	S	S	S	ZA9
WS2-4	Sichuan	2010	R	S	S	S	R	S	S	ZB5
WS3-2	Sichuan	2010	S	S	S	R	R	R	S	ZA15
WS5-1	Sichuan	2010	S	S	S	S	S	R	S	ZA3
WS7-1	Sichuan	2010	S	S	S	S	S	R	S	ZA3
WS8-3	Sichuan	2010	R	S	S	S	R	S	S	ZB5
WS8-4	Sichuan	2010	R	R	R	S	R	R	S	ZD7
WS9-3	Sichuan	2013	R	S	S	S	S	S	S	ZB1
WS9-5	Sichuan	2013	R	S	S	S	R	S	S	ZB5
WS9-4	Sichuan	2013	R	S	S	S	R	R	S	ZB7
AX1-2	Sichuan	2011	R	S	S	S	R	S	S	ZB5
AX2-5	Sichuan	2011	R	S	S	S	R	R	S	ZB7
AX3-1	Sichuan	2011	R	S	S	R	S	S	S	ZB9
AX3-2	Sichuan	2011	R	S	S	S	R	S	S	ZB5
AX7-1	Sichuan	2011	R	S	S	S	S	S	S	ZB1
AX7-3	Sichuan	2011	R	S	S	R	S	S	S	ZB9
AX9-3	Sichuan	2011	S	S	S	R	R	R	S	ZA15
BZ4-3	Sichuan	2010	R	R	S	S	S	R	S	ZC3
BZ5-2	Sichuan	2010	R	R	S	R	R	R	S	ZC15
BZ5-3	Sichuan	2010	R	S	S	S	R	S	S	ZB5
BZ10-3	Sichuan	2010	R	S	S	S	R	R	S	ZB7
